# Supplementary material for: The Future Diabetes Mortality: Challenges in Meeting the 2030 Sustainable Development Goal of Reducing Premature Mortality from Diabetes
Source: J Clin Med. 2025 May 12;14(10):3364. doi: 10.3390/jcm14103364 (PMC12112454; doi:10.3390/jcm14103364)
Supplement: Supplementary file 1 [file jcm-14-03364-s001.zip]

Archive with 1 entries (1 files):
- jcm-3611533-supplementary.pdf
